# Supplementary material for: DNA Copy Number Aberrations and Expression of ABC Transporter Genes in Breast Tumour: Correlation with the Effect of Neoadjuvant Chemotherapy and Prognosis of the Disease
Source: Pharmaceutics. 2022 Apr 27;14(5):948. doi: 10.3390/pharmaceutics14050948 (PMC9146568; doi:10.3390/pharmaceutics14050948)
Supplement: Supplementary file 1 [file pharmaceutics-14-00948-s001.zip]

Archive with 2 entries (2 files):
- Supplement 1 Table S1.pdf
- Supplement 1 Table S2.pdf
